# Supplementary material for: The Local Environment of Loop Switch 1 Modulates the Rate of ATP-Induced Dissociation of Human Cardiac Actomyosin
Source: Int J Mol Sci. 2022 Jan 22;23(3):1220. doi: 10.3390/ijms23031220 (PMC8835826; doi:10.3390/ijms23031220)
Supplement: Supplementary file 1 [file ijms-23-01220-s001.zip]

Archive with 1 entries (1 files):
- ijms-1538840-supplementary.pdf
